# Supplementary material for: Over-Inflating a Tracheostomy Tube Cuff for Tracheo-Innominate Artery Fistula
Source: Diagnostics (Basel). 2024 Jan 20;14(2):223. doi: 10.3390/diagnostics14020223 (PMC10814070; doi:10.3390/diagnostics14020223)
Supplement: Supplementary file 1 [file diagnostics-14-00223-s001.zip]

Archive with 1 entries (1 files):
- diagnostics-2806710-supplementary.pdf
